# Supplementary material for: Toward the Identification of Distinct Phenotypes: Research Protocol for the Low Back Pain Biological, Biomechanical, and Behavioral (LB3P) Cohort Study and the BACPAC Mechanistic Research Center at the University of Pittsburgh
Source: Pain Med. 2023 Jan 30;24(Suppl 1):S36–47. doi: 10.1093/pm/pnad009 (PMC10403299; doi:10.1093/pm/pnad009)
Supplement: pnad009_Supplementary_Data [file pnad009_supplementary_data.zip]

Archive with 3 entries (2 files):
- pnad009_Supplementary_Data/
- pnad009_Supplementary_Data/STROBE_checklist_cohort.docx
- pnad009_Supplementary_Data/Treatment Pathways Form.docx
